# Supplementary material for: Pooled screening of CAR T cells identifies diverse immune signaling domains for next-generation immunotherapies
Source: Sci Transl Med. Author manuscript; Available in PMC 2023 Feb 19. (PMC9939256; doi:10.1126/scitranslmed.abm1463)
Supplement: Data File S2 [file NIHMS1869253-supplement-Data_File_S2.xlsx]

## Sheet: Sheet1
Donor Accession	Blood product type	Date of blood draw	Provider	Isolated by	PBMC Separation tube	Density Gradient Media	isolation kits used	Aka	TCSL#	Age	Sex	Ethnicity	Weight	Height	Blood type	Other Info	Expt Type	Figs
D001004304	Quarter Leuko Pak	06.04.2018	Stemcell	Garrett	N/A	N/A	EasySep CD4 Neg Selection EasySep CD8 Neg Selection	Pooled Donor 0	51, 53	57	Male	Caucasian	116 kg	185 cm	N/A	non-smoker	Pooled	1, 2, 3, S2, S3
RG1765	Half Leuko Pak	03.05.2019	Stemcell	Garrett	N/A	N/A	EasySep CD4 Neg Selection EasySep CD8 Neg Selection	Arrayed Donor 1	91, 105	18	Female	Caucasian	56 kg	160 cm	A+	non-smoker	Arrayed	4, 5, S4, S5
RV01000251	Half Leuko Pak	02.26.2019	Stemcell	Garrett	N/A	N/A	EasySep CD4 Neg Selection EasySep CD8 Neg Selection	Arrayed Donor 2	91, 105	24	Male	African-American	90 kg	183 cm	N/A	non-smoker	Arrayed	4, 5, S4, S5
RG1310	Half Leuko Pak	07.22.2019	Stemcell	Garrett	N/A	N/A	EasySep CD4 Neg Selection EasySep CD8 Neg Selection	CD4 Incucyte Donor 3	114	25	Male	Caucasian	120 kg	180 cm	O+	non-smoker	Arrayed	5, S5
RG1945	Half Leuko Pak	06.24.2019	Stemcell	Garrett & Emily	N/A	N/A	EasySep CD4 Neg Selection EasySep CD8 Neg Selection	CD4 Incucyte Donor 4	114	53	Male	Caucasian	73 kg	180 cm	B+	smoker	Arrayed	5, S5
D001003277	Quarter Leuko Pak	05.17.2018	Stemcell	Garrett & Emily	N/A	N/A	EasySep CD4 Neg Selection EasySep CD8 Neg Selection	Pooled Donor 1	58	38	Male	Caucasian	104 kg	179 cm	N/A	smoker	Pooled	1, 2, 3, S2, S3
D001004637	Quarter Leuko Pak	08.21.2018	Stemcell	Garrett & Emily	N/A	N/A	EasySep CD4 Neg Selection EasySep CD8 Neg Selection	Pooled Donor 2	58	51	Male	Caucasian	124 kg	190 cm	N/A	non-smoker	Pooled	1, 2, 3, S2, S3
TR-43792	Trima Accel LRS chamber residual	03.04.2020	Vitalant	Garrett	SepMate	Ficoll & Sodium Diatrizoate (homemade)	RosetteSep Human CD4+ T Cell Enrichment RosetteSep Human CD8+ T Cell Enrichment	scRNA donor 1	151, 154	38	Female	Vitnamese			O+		scRNA	6, S6
TR-45067	Trima Accel LRS chamber residual	02.25.2021	Vitalant	Garrett	SepMate	LymphoPure	EasySep CD4 Neg Selection EasySep CD8 Neg Selection	Cytokine Redo D1	194	47	Female	White			O+		Pooled	2, S2
TR-43896	Trima Accel LRS chamber residual	05.26.2020	Vitalant	Garrett	LeucoSep	Ficoll & Sodium Diatrizoate (homemade)	RosetteSep Human CD4+ T Cell Enrichment RosetteSep Human CD8+ T Cell Enrichment	Cytokine Redo D2	194	69	Male	White			A+		Pooled	2, S2
RV01000251	Half Leuko Pak	02.26.2019	Stemcell	Garrett	N/A	N/A	EasySep CD4 Neg Selection EasySep CD8 Neg Selection	Scenith Donor	167	24	Male	African-American	90 kg	183 cm	N/A	non-smoker	Scenith/scRNA	S5
RV01000251	Half Leuko Pak	02.26.2019	Stemcell	Garrett	N/A	N/A	EasySep CD4 Neg Selection EasySep CD8 Neg Selection	scRNA donor 2	170	24	Male	African-American	90 kg	183 cm	N/A	non-smoker	Scenith/scRNA	6, S6
RG2096	Half Leuko Pak	06.11.2020	Stemcell	Jing	N/A	N/A	EasySep CD3 Neg Selection	MM1S Donor 1	N/A	26	Female	Caucasian	88 kg	165 cm	O+	NA	in vivo	7, S7
CE0006249	Half Leuko Pak	01.10.2021	Stemcell	Jing	N/A	N/A	EasySep CD3 Neg Selection	MM1S Donor 2	N/A	51	Male	Hispanic	77 kg	178 cm	O+	non-smoker	in vivo	7, S7
DN:R44231	Trima Accel LRS chamber residual	08.25.2020	Vitalant	Camillia	SepMate	LymphoPure	EasySep CD3 Neg Selection	M28 all shown	166								in vivo	7, S7
