# Supplementary material for: Pooled screening of CAR T cells identifies diverse immune signaling domains for next-generation immunotherapies
Source: Sci Transl Med. Author manuscript; Available in PMC 2023 Feb 19. (PMC9939256; doi:10.1126/scitranslmed.abm1463)
Supplement: Data File S1 [file NIHMS1869253-supplement-Data_File_S1.xlsx]

## Sheet: descriptions
Workbook Name

## Sheet: fig1_exhaustion
Well

## Sheet: fig2a_ctv
Domain Name

## Sheet: fig2b_cyto
Domain Name

## Sheet: fig2c_rel_abund
Domain Name

## Sheet: fig2d_abund_4v8
Domain Name

## Sheet: fig3a_heatmap
Domain Name

## Sheet: fig3b_pca
Domain Name

## Sheet: fig3c_car_abund
Domain Name

## Sheet: fig4b_ctv
Domain Name

[truncated: 17 more sheets: fig4d_cd40_expansion, fig4f_exhaustion, fig5c_cytokines, fig5d_incucyte, fig5g_reporters, fig7c_mm_tumors, figs1a_indiv_exh, figs1c_domain_rank, figs1d_corr_data, figs2a_volcano, figs2b_cd19_pos_neg_scaled, figs2d_cd69, figs2e_evl, figs3c_car2gfp_exp, figs4c_metab, figs4d_indiv_exh, figs4h_diff]
